# Supplementary material for: Antimicrobial Efficacy of Green Synthesized Nanosilver with Entrapped Cinnamaldehyde against Multi-Drug-Resistant Enteroaggregative Escherichia coli in Galleria mellonella
Source: Pharmaceutics. 2022 Sep 12;14(9):1924. doi: 10.3390/pharmaceutics14091924 (PMC9503582; doi:10.3390/pharmaceutics14091924)
Supplement: Supplementary file 1 [file pharmaceutics-14-01924-s001.zip]

Archive with 1 entries (1 files):
- pharmaceutics-1851673-supplementary.pdf
